# Supplementary material for: A Conjugated Microporous Polymer/Wood Aerogel with Physical Adsorption, Chemical Degradation and Antibacterial Self-Cleaning Triple Sewage Treatment Functions
Source: Polymers (Basel). 2023 Sep 28;15(19):3929. doi: 10.3390/polym15193929 (PMC10574839; doi:10.3390/polym15193929)
Supplement: Supplementary file 1 [file polymers-15-03929-s001.zip]

Archive with 1 entries (1 files):
- polymers-2621773-supplementary.pdf
